# Supplementary material for: Lead-Free Copper-Based Perovskite Nanonets for Deep Ultraviolet Photodetectors with High Stability and Better Performance
Source: Nanomaterials (Basel). 2022 Sep 20;12(19):3264. doi: 10.3390/nano12193264 (PMC9565817; doi:10.3390/nano12193264)
Supplement: Supplementary file 1 [file nanomaterials-12-03264-s001.zip]

Archive with 1 entries (1 files):
- nanomaterials-1914385-supplementary.pdf
